# Supplementary material for: Rapid Reduction of Pro-Inflammatory Cytokines with an Oral Topical Composition Comprising Olive Oil, Trimethylglycine and Xylitol: A Randomized Double-Blind Controlled Trial
Source: Int J Mol Sci. 2025 May 21;26(10):4920. doi: 10.3390/ijms26104920 (PMC12112298; doi:10.3390/ijms26104920)
Supplement: Supplementary file 1 [file ijms-26-04920-s001.zip]

Archive with 1 entries (1 files):
- ijms-3603810-supplementary.pdf
